# Supplementary material for: Mechanosensitive recruitment of stator units promotes binding of the response regulator CheY-P to the flagellar motor
Source: Nat Commun. 2021 Sep 14;12:5442. doi: 10.1038/s41467-021-25774-2 (PMC8440544; doi:10.1038/s41467-021-25774-2)
Supplement: Supplementary file 5 — Source Data [file 41467_2021_25774_MOESM5_ESM.xlsx]

## Sheet: Fig1b_CheYp_Control_ΔmotAB
	Raw Data (intensities/1e5)
Motor#	Control	ΔmotAB
1	6.59253	6.04205
2	6.46248	4.89991
3	8.78445	5.55491
4	6.08728	7.01623
5	10.9797	6.81138
6	5.45706	7.27493
7	6.63488	6.56073
8	6.29191	5.76337
9	4.72968	5.07855
10	8.72624	4.73992
11	6.7205	5.80087
12	7.55372	5.40206
13	7.69577	6.61489
14	6.68577	5.53813
15	6.46495	7.24999
16	8.31029	5.27331
17	6.89666	6.22239
18	7.20692	6.939
19	8.5974	5.34977
20	5.74624	7.13679
21	8.30373	6.30831
22	6.55188	4.48556
23	7.73115	5.28848
24	7.47723	4.53251
25	7.88556	7.53717
26	7.64256	5.04925
27	7.13688	6.59199
28	6.16407	7.63212
29	8.02206	7.29394
30	6.42071	6.2979
31	5.63795	7.89622
32	5.49408	5.30439
33	6.65994	4.51152
34	4.58166	5.72215
35	10.335	7.01721
36	6.45926	5.15805
37	11.0939	6.52041
38	6.85166	5.56379
39	5.84074	4.62544
40	6.18242	4.02447
41	6.94623	4.40133
42	8.95692	4.34959
43	6.26047	4.89263
44	7.23266	4.99868
45	7.76413	5.26442
46	7.2923	4.52972
47	9.46684	4.84317
48	6.36834	4.32808
49	6.41286
50	7.28011

## Sheet: Fig1c_CheYp_empty_vector_vs_Mot
	Raw Data (intensities/2e4)
Motor#	p()	p(MotAB)
1	2.84293	13.2722
2	3.45016	2.27681
3	2.33735	2.09586
4	1.76616	2.68744
5	3.57248	3.65597
6	4.7439	3.48625
7	4.80332	2.70719
8	1.5987	3.45321
9	2.565	5.11124
10	3.68097	3.50603
11	4.07888	3.69266
12	3.5662	3.51035
13	1.24232	3.35517
14	2.22298	5.77837
15	2.44158	3.49433
16	2.53272	2.64515
17	1.55203	3.24233
18	3.70878	3.00773
19	1.40555	2.65665
20	2.74199	2.09667
21	2.8802	2.64238
22	3.03513	5.23962
23	5.16302	3.4993
24	1.79452	3.5477
25	1.49523	3.23451
26	1.87883	4.66292
27	2.81113	9.66609
28	2.28157	2.74738
29	0.463705	4.10658
30	1.79128	2.65819
31	3.86752	2.25935
32	2.81537	1.64794
33	0.888875	1.67336
34	2.38029	1.976
35	3.78639	1.4073
36	3.98063	3.24803
37	3.37801	5.98013
38	1.72996	2.49032
39	2.99134	2.17171
40	2.2865	3.30132
41	1.56718	2.73616
42	2.70776	2.93435
43	1.80539	1.71644
44	3.84181	4.79641
45	2.70407	2.10693
46	2.3163	2.69353
47	2.50235
48	3.37678
49	1.89147
50	1.59475
51	1.86115
52	2.11095
53	1.87725
54	3.68574
55	2.3296
56	4.02688
57	2.40386
58	2.70592
59	4.96846
60	1.7468
61	0.999516
62	1.55119
63	2.0671
64	1.62699
65	1.12803
66	0.834286
67	1.23291
68	0.678789
69	1.9013
70	2.60432
71	1.9226
72	1.20351
73	3.25321
74	1.6247
75	2.49765
76	2.23856
77	2.37976
78	1.81104
79	1.50482
80	0.835451
81	1.30282
82	1.42279
83	3.59309
84	1.8442
85	1.5474
86	1.09325
87	1.90563
88	1.15926
89	1.25443
90	1.96312
91	0.197105
92	1.63523
93	1.48282
94	1.65901
95	2.12557
96	1.83596
97	1.35824
98	5.23228
99	1.62611
100	2.14525
101	5.98996
102	3.46197
103	3.4237
104	1.29036
105	1.7407
106	3.116
107	2.35879
108	3.07874

## Sheet: Fig1d_FliM
	Raw Data (intensities/1e5)
Motor#	Control	ΔmotAB
1	6.39054	5.24848
2	3.58303	2.70262
3	2.76929	2.61515
4	2.9901	2.63475
5	3.48231	3.62515
6	5.69502	3.72698
7	2.45973	0.929139
8	3.6048	0.824824
9	4.08924	4.09066
10	3.97308	4.37219
11	2.72707	3.25688
12	4.94788	4.985
13	3.93515	6.46653
14	2.57849	5.12333
15	4.0666	3.24311
16	4.88471	4.37602
17	4.3322	6.41434
18	3.67106	10.9768
19	3.63643	3.3182
20	3.83426	7.21436
21	3.83306	3.99934
22	4.15755	3.62063
23	2.60255	4.01287
24	3.31564	6.46468
25	3.32003	3.11314
26	3.91916	2.62007
27	3.94167	4.26532
28	2.10825	3.36047
29	4.90204	2.48201
30	3.85341	9.93317
31	2.32566	3.8869
32	2.89202	5.14445
33	10.2228	4.64537
34	2.10339	4.79512
35	3.11643	5.53397
36	2.87002	6.38141
37	1.45863	3.31171
38	1.37434	3.49271
39	2.44219	2.70642
40	4.70493	7.24419
41	3.75798	1.71856
42	2.7167	2.66431
43	2.60315	3.42063
44	2.96582	2.10134
45	4.27522	3.65201
46	5.74157	6.87567
47	2.65726	4.44314
48	3.5925	3.20422
49	4.14769	3.62925
50	4.28017	4.5043
51	9.99347	4.21771
52	3.11778	6.6108
53	2.90464	9.82863
54	5.07798	4.92661
55	6.88696	6.7774
56	2.85208	4.13516
57	1.66823	2.28247
58	3.20408	2.94349
59	2.34469	8.30003
60	1.56112	5.03481
61	5.68398	1.6764
62	11.1749	3.49188
63	4.72319	5.52933
64	2.13456	3.30073
65	3.4879	2.52642
66	5.9448	4.29292
67	1.8744	2.18104
68	3.23924	2.83919
69	3.87737	3.76347
70	5.33209	3.95575
71	3.52362	4.75764
72	3.53497	3.2988
73	4.49602	2.23813
74	3.55582	2.18802
75	2.53706	2.18529
76		1.62974
77		4.65306
78		8.42494
79		2.00995
80		5.51031
81		2.93364
82		2.62357
83		4.60721
84		2.79441
85		6.49698
86		1.21371
87		7.43317
88		6.65195
89		6.38858
90		4.36356
91		3.01446
92		3.13277
93		1.95635
94		1.24453
95		2.19572
96		1.7338
97		3.5832
98		4.53693
99		2.84487
100		2.21672
101		6.47566
102		2.79639
103		1.7167
104		1.7039
105		2.28311
106		1.47911
107		4.09521
108		6.16228
109		3.21145
110		1.92066
111		1.26869
112		3.14512
113		3.55186
114		3.54357
115		4.55581

## Sheet: Fig1e_rotator_stalled
	Raw Data (intensities/1e5)
Motor#	Rotator	Stalled
1	1.87738	0.696994
2	0.915728	1.8582
3	1.21686	2.3214
4	0.724114	1.23647
5	1.25609	1.29364
6	1.17921	1.49994
7	1.47742	1.74252
8	0.777715	2.65861
9	1.25145	1.7069
10	1.7273	2.55655
11	1.31013	0.747376
12	0.439012	0.853581
13	1.07584	0.501784
14	1.40798	1.32597
15	1.01051	0.536328
16	0.581922	0.994648
17	0.595009	1.24947
18	1.49543	1.07401
19	1.8579	1.05706
20	1.12733	1.62607
21	1.95723	2.41314
22	1.6405	1.16858
23	1.96293	1.93853
24	1.74633	1.28958
25	1.54064	2.28352
26	1.62313	2.16683
27	2.0037	1.02258
28	2.09827	2.15204
29	1.68999	1.60014
30	2.28514	1.73069
31	1.72561	1.92326
32	1.21131	2.29335
33	1.46701	1.38012
34	1.17782	1.18686
35	0.813973	1.15832
36	1.39374	1.20067
37	1.06989
38	1.34332
39	1.29263
40	1.03584
41	2.17041
42	1.86511
43	1.15981
44	2.05887
45	1.23519
46	1.24287
47	1.34095
48	1.88135
49	2.6275
50	1.70898
51	3.55749
52	1.47023
53	2.10606
54	1.7746
55	1.80014
56	1.19372
57	0.879287
58	1.20887
59	1.47764
60	1.42658
61	1.55127
62	0.85392
63	1.56754
64	1.23491
65	1.28819
66	1.43747
67	1.0366
68	2.18676
69	1.44461
70	1.51901
71	1.32283
72	1.65403
73	1.88371
74	0.667972
75	1.2316
76	1.79309
77	1.65408
78	0.737509
79	0.61932
80	3.33526
81	0.824828
82	1.24155
83	0.882064
84	1.401
85	1.18497
86	1.36926

## Sheet: Fig2_speed_CWbias_Nst_groups
	Raw data: Speed (Hz), Fig 2A				Bias distributions (Fig 2B)
Motor #	Low Nst	Medium Nst	High Nst		X	0	0.01	0.02	0.03	0.04	0.05	0.06	0.07	0.08	0.09	0.1	0.11	0.12	0.13	0.14	0.15	0.16	0.17	0.18	0.19	0.2	0.21	0.22	0.23	0.24	0.25	0.26	0.27	0.28	0.29	0.3	0.31	0.32	0.33	0.34	0.35	0.36	0.37	0.38	0.39	0.4	0.41	0.42	0.43
1	2.55219	6.69456	12.7804		Low Nst	0.787535	0.830583	0.872928	0.914289	0.954387	0.992955	1.02974	1.06451	1.09705	1.12718	1.15473	1.17959	1.20164	1.22084	1.23716	1.25061	1.26122	1.26907	1.27427	1.27695	1.27726	1.27539	1.27152	1.26587	1.25864	1.25006	1.24035	1.22971	1.21834	1.20643	1.19415	1.18165	1.16906	1.15647	1.14397	1.13161	1.11944	1.10746	1.09566	1.08403	1.07254	1.06113	1.04977	1.03839
2	1.69326	7.52097	12.4191		Medium Nst	0.144488	0.150427	0.155361	0.159345	0.162475	0.164869	0.166655	0.167953	0.168864	0.169459	0.16978	0.16984	0.169633	0.169147	0.168372	0.167314	0.166006	0.164504	0.162894	0.161275	0.159756	0.158435	0.15739	0.156666	0.156268	0.156168	0.156307	0.156613	0.157022	0.157501	0.158069	0.158823	0.159944	0.161707	0.164475	0.168676	0.174784	0.183277	0.194598	0.209111	0.227059	0.248531	0.273432	0.301478
3	1.88373	7.82119	15.33		High Nst	0.406265	0.431939	2.67157e-21	3.21261e-81	7.51094e-181	3.42540000000000e-320	0	0	0	0	0	0	0	0	0	0	0	7.85631e-267	2.08072e-141	1.07141e-55	1.07261e-09	0.00208774	7.90054e-37	5.81278e-110	8.3149e-223	0	0	0	0	0	0	0	0	0	0	0	0	0	0	0	0	0	0	0
4	1.32801	9.09388	13.0218
5	1.84616	7.03737	13.0235		Fig 2D (Hill curves)	Hill Coeff	Affinity
6	1.72108	7.58398	11.9563			h	K_D
7	1.11249	8.83351	11.8312		Low Nst	10	5.6
8	1.7571	10.1573	11.7505		Medium Nst	10	4.5
9	1.42312	6.09848	13.1459		High Nst	10	3.1
10	1.20724	8.58934	11.8714
11	1.55666	7.23561	11.1724
12	1.53339	7.99007	10.9783
13	0.664273	8.31991	11.4614
14	1.6154	8.35605	13.3657
15	1.51816	7.75074	11.7925
16	1.07522	8.49889	12.52
17	1.26673	9.22211	12.2091
18	1.5437	6.38321	13.1371
19	2.17121	8.69946	14.2806
20	2.87444	5.79655	13.2121
21	1.15586	10.5318	16.25
22	1.08364	9.90227	13.8877
23	1.40008	5.74247	11.9887
24	3.17674	10.7685	13.7756
25	1.3552	7.69299	12.5936
26	2.04172	7.87528	14.9304
27	5.10156	10.0609	12.3677
28	1.59193	6.00979	13.7695
29	1.26724	8.42245	13.0789
30	0.994858	5.76044	13.0393
31	1.5964	6.45416	13.7426
32	1.47254	7.37429	13.3379
33	0.615486	8.18174	11.8889
34	1.50626	7.56987	10.8761
35	1.16056	9.20048	13.3256
36	1.16965	8.64536	14.3735
37	1.09117	10.7233	13.8035
38	0.98337	8.95703	13.0401
39	1.11108	9.64986	12.4993
40	0.770376	8.62922	12.7599
41	4.43423		12.1111
42	1.95288		12.0437
43	2.02923		12.8284
44	0.976264		12.0646
45	2.80027
46	1.25737
47	2.40817
48	1.01828
49	1.13686
50	0.86972
51	0.86972
52	1.13786
53	1.82519
54	1.24955
55	0.834905
56	1.87025
57	1.65441
58	1.25831
59	2.7983
60	1.99602
61	1.43499
62	2.4219
63	1.34575
64	1.14046
65	1.27611
66	1.22638
67	2.92728
68	1.60845
69	3.29977
70	1.07603
71	4.93909
72	0.250934
73	5.30831
74	5.08221
75	2.78017
76	2.88179
77	3.47632
78	4.40243
79	2.14838
80	4.9968
81	5.09232
[truncated: 57 more columns]

## Sheet: Fig4a_adaptation_to_load
Fig 4A
Low load (300 nm beads, steady state data)				Dynamic experiment
Motor	CWbias			time (s)	CWbias (avg)
1	0.900556			22	0.00277777
2	0.450483			31	0.157334
3	0.755775			40	0.143929
4	0.0365562			49	0.148334
5	0.35761			58	0.188333
6	0.881512			67	0.268667
7	0.737751			76	0.27143
8	0.457922			85	0.261905
9	0.707452			94	0.296353
10	0.630058			103	0.360105
11	0.364914			112	0.442262
12	0.721507			121	0.468213
13	0.542079			130	0.495278
14	0.520229			139	0.439583
15	0.663159			148	0.435477
16	0.747623			157	0.45198
17	0.94527			166	0.504306
18	0.628155			175	0.519285
19	0.090757			184	0.624791
20	0.0795807			193	0.619166
21	0.0786998			202	0.584074
22	0.312397			211	0.583809
23	0.241888			220	0.641459
24	0.353961			229	0.644583
25	0.154293			238	0.649062
26	0.585196			247	0.624406
27	0.729533			256	0.614907
28	0.175583			265	0.596481
29	0.624826			274	0.569444
30	0.902625			283	0.580625
31	0.622468			292	0.572397
32	0.816715			301	0.538054
33	0.585375			310	0.592395
34	0.255591			319	0.608542
35	0.450264			328	0.578452
36	0.661801			337	0.651547
37	0.560057			346	0.646665
38	0.809807			355	0.697778
39	0.22864			364	0.622814
40	0.0826897			373	0.691429
41	0.0455316			382	0.658749
				391	0.62639
				400	0.689525
				409	0.66573
				418	0.701786
				427	0.719881
				436	0.727024
				445	0.677709
				454	0.642408
				463	0.539049
				472	0.620416
				481	0.676043
				490	0.614271
				499	0.614908
				508	0.619907
				517	0.655
				526	0.701147
				535	0.666666
				544	0.727708
				553	0.810477
				562	0.824062
				571	0.878055
				580	0.805833
				589	0.819881
				598	0.830476

## Sheet: Fig4b_CWbias_vs_load
Fig 4B
Torque (pN.nm)	k(CW -CCW)	k(CCW -CW)	CWbias
9.41925	1.1232	0.23473	0.172859
28.25	1.392	0.24427	0.149285
57.689	1.5456	0.23855	0.133705
131.87	1.8624	0.39504	0.174995
288.465	2.4096	0.48092	0.166378
548.695	2.5248	0.45802	0.153553
556.885	3.0336	0.47328	0.134958
933.67	3.8592	0.75191	0.163065
1293.95	4.0224	0.83015	0.171075

## Sheet: Supplementary Fig 1
	Low Nst	Med Nst	High Nst
Cwbias
	0.591308	0.873477	0.843278
	0.939063	0.554574	0.994402
	0.0385254	0.988598	0.994351
	0.46917	0.15071	0.999696
	0.0107124	0.96364	0.99868
	0.875457	0.858146	1
	0.724138	0.864272	0.999906
	0.642497	0.994138	0.951241
	0.428571	0.888185	0.999274
	0.0712998	0.999928	1
	0.092685	0.958392	0.998481
	0.036765	0.791489	1
	0.0541008	0.756018	0.995192
	0.705832	0.692957	0.999798
	0.783087	0.893463	0.0099111
	0.456654	0.997596	0.999146
	0.0291859	0.961117	0.498626
	0.149719	0.891738	0.997315
	0.705883	0.937187	0.967943
	0.0311117	0.501154	0.999175
	0.0799084	0.985962	0.990985
	0.123429	0.99829	0.990618
	0.169122	0.505853	0.999968
	0.481716	0.999843	0.94124
	0.243826	0.865991	0.997673
	0.225378	0.877145	0.999099
	0.468361	0.995977	0.000376748
	0.857274	0.540418	0.999413
	0.578235	0.990755	0.957198
	0.374877	0.308892	1
	0.874082	0.998843	0.206584
	0.406522	0.614923	1
	0.300798	0.972623	0.999964
	0.505012	0.671545	0.998476
	0.983662	0.880935	0.999922
	0.197669	0.00748675	0.99876
	0.19995	0.9806	1
	0.777778	0.755587	0.99947
	0.889397	0.73228	0.996264
	0.259142	0.958275	1
	0.48731		0.988973
	0.793661		0.956453
	0.442295		0.993806
	0.162639		0.999936
	0.525462
	0.120245
	0.15451
	0.296881
	0.435854
	0.442212
	0.442212
	0.821524
	0.195867
	0.211376
	0.180496
	0.300841
	0.224495
	0.368727
	0.630265
	0.180059
	0.0557528
	0.781576
	0.124725
	0.219517
	0.142857
	0.606561
	0.2713
	0.197864
	0.651147
	0.136188
	0.0269642
	0.446526
	0.367093
	0.223698
	0.568802
	0.0132421
	0.351774
	0.0626525
	0.866906
	0.515033
	0.729835

## Sheet: Supplementary Fig 3
Center of mass (tethered cell)
	X	Y
	36.3899	22.9885
	37.2529	22.2512
	37.2542	22.0663
	37.4691	21.8647
	38.8396	21.0059
	38.9101	20.4868
	39.1502	20.7165
	40.3407	20.8632
	40.5823	20.972
	40.2717	20.8807
	41.9142	21.9743
	42.7025	23.2065
	43.5081	24.2979
	42.7111	26.9911
	42.5484	27.2501
	41.8342	28.2167
	41.2275	28.9996
	41.0266	29.2289
	40.9219	29.8218
	39.9423	29.3084
	38.2681	28.8459
	37.5517	29.0258
	37.5672	29.4895
	36.7729	28.5305
	36.0057	27.8455
	36.1822	27.902
	36.7434	28.3606
	36.5677	28.2195
	35.5064	27.5605
	35.5432	26.9174
	35.242	27.1081
	35.3874	26.9581
	35.3763	26.929
	35.3981	26.4678
	36.0215	24.5631
	35.8387	24.2708
	35.8335	23.7399
	35.8386	23.9177
	35.6671	24.2639
	35.9192	23.4344
	36.15	23.4475
	36.7147	22.8241
	36.7095	22.5534
	36.9907	22.3547
	36.9921	22.1378
	37.3982	22.205
	38.9062	20.8549
	40.108	21.3674
	40.8533	21.951
	41.8028	22.7663
	42.9684	23.8054
	43.153	25.2076
	42.7034	27.2499
	42.5894	27.7146
	42.0355	28.0845
	41.2916	28.4055
	41.8223	28.6392
	41.2605	28.9392
	39.8185	29.2842
	39.5354	29.2488
	38.5105	29.2082
	37.4129	29.0644
	36.9931	28.9897
	37.3738	28.3298
	36.3976	28.2002
	35.5528	27.4703
	35.2321	26.3597
	35.344	25.5451
	35.2996	25.3161
	35.3393	24.6162
	34.9792	25.1008
	35.208	24.8852
	35.5484	24.8475
	35.1553	24.5796
	35.7904	23.7668
	35.3065	24.7411
	35.6171	24.4421
	35.3207	23.7442
	35.9164	23.1642
	36.5693	22.0694
	36.6574	22.1935
	37.5199	21.8094
	38.2462	21.4654
	38.9045	20.7621
	39.1747	21.3536
	39.7546	21.0137
	40.714	20.7276
	40.376	20.8618
	41.5495	22.363
	43.2781	23.7761
	42.6642	25.8655
	42.6514	26.9698
	41.8171	27.6158
	41.7712	28.899
	39.369	29.0371
	38.1514	29.5543
	37.5344	28.4961
	37.1758	28.9851
	36.7882	28.1833
	36.6623	28.1454
